# Supplementary material for: Training Set Construction for Genomic Prediction in Auto-Tetraploids: An Example in Potato
Source: Front Plant Sci. 2021 Nov 24;12:771075. doi: 10.3389/fpls.2021.771075 (PMC8651708; doi:10.3389/fpls.2021.771075)
Supplement: Supplementary file 1 [file Data_Sheet_1.CSV]

	solcap_snp_c1_1	solcap_snp_c1_1000	solcap_snp_c1_10001	solcap_snp_c1_10020	solcap_snp_c1_10031	solcap_snp_c1_10042	solcap_snp_c1_10054	solcap_snp_c1_10069	solcap_snp_c1_10178	solcap_snp_c1_1019	solcap_snp_c1_10196	solcap_snp_c1_10202	solcap_snp_c1_10252	solcap_snp_c1_10253	solcap_snp_c1_10255	solcap_snp_c1_10269	solcap_snp_c1_1029	solcap_snp_c1_10295	solcap_snp_c1_10297	solcap_snp_c1_10351	solcap_snp_c1_10354	solcap_snp_c1_10384	solcap_snp_c1_10390	solcap_snp_c1_10391	solcap_snp_c1_10397	solcap_snp_c1_10424	solcap_snp_c1_10425	solcap_snp_c1_10492	solcap_snp_c1_10493	solcap_snp_c1_10494	solcap_snp_c1_10496	solcap_snp_c1_10528	solcap_snp_c1_1053	solcap_snp_c1_10539	solcap_snp_c1_10560	solcap_snp_c1_10579	solcap_snp_c1_10593	solcap_snp_c1_10607	solcap_snp_c1_10646	solcap_snp_c1_10668	solcap_snp_c1_10670	solcap_snp_c1_10677	solcap_snp_c1_10715	solcap_snp_c1_10725	solcap_snp_c1_10738	solcap_snp_c1_10751	solcap_snp_c1_10762	solcap_snp_c1_108	solcap_snp_c1_10855
A96104.2	4	2	3	4	2	1	4	2	4	4	4	4	2	2	2	4	-9	4	-9	4	4	1	1	2	2	1	2	3	3	1	4	4	2	4	4	-9	3	4	3	4	4	4	1	4	4	2	2	1	3
A97066.42	1	1	2	3	3	0	4	-9	4	4	4	-9	3	3	1	4	2	1	4	4	3	2	0	1	3	1	1	2	4	0	4	4	2	4	4	-9	4	4	3	4	4	4	2	4	4	0	0	0	2
AC.Brador	1	1	2	4	2	1	3	2	3	4	3	3	3	2	0	4	4	-9	2	4	4	3	0	1	4	1	0	1	3	1	4	4	0	4	-9	2	4	4	4	3	3	3	3	4	4	1	2	0	1
Adirondack.Blue	1	1	2	4	3	1	4	2	2	4	2	2	4	4	0	4	3	4	2	4	3	1	2	2	3	1	1	2	3	2	4	4	0	4	3	3	4	4	-9	4	4	2	3	4	4	0	0	0	2
Adirondack.Red	1	1	1	4	1	0	3	0	2	4	2	1	4	4	0	4	4	4	2	4	2	3	1	1	2	0	1	1	-9	2	4	4	1	4	3	1	4	4	3	4	4	2	3	3	4	2	2	0	1
AF2291.10	3	2	2	4	1	0	4	2	-9	4	3	3	3	-9	1	4	3	4	2	3	3	3	1	1	2	1	2	0	4	-9	4	3	0	-9	3	2	4	3	1	1	1	3	4	3	4	2	4	3	2
AF2376.5	2	0	0	4	3	0	3	3	2	4	2	2	2	-9	2	4	3	4	3	4	2	3	0	0	4	2	0	1	2	3	3	4	0	4	4	2	4	3	2	4	4	2	3	4	4	1	2	1	1
AF2574.1	0	2	0	4	2	0	-9	3	3	4	3	2	3	3	0	4	3	3	2	4	1	3	0	0	3	0	1	-9	4	1	3	4	0	4	4	1	4	4	2	-9	3	3	3	4	3	2	2	0	1
All.Blue	0	2	4	4	1	0	1	2	3	4	3	1	4	4	0	3	3	4	1	4	2	1	2	2	1	1	2	-9	3	2	4	4	0	4	3	-9	4	4	3	4	4	3	3	4	4	2	2	0	2
Alpine.Russet	2	1	4	4	2	1	4	2	4	4	4	1	3	3	1	4	2	3	-9	3	4	2	0	0	1	2	1	1	3	1	4	4	2	4	4	1	4	4	4	-9	2	4	3	3	4	-9	0	1	2
Alturas	3	3	1	4	2	0	3	4	4	3	4	3	-9	-9	-9	4	3	3	3	4	3	2	1	1	3	1	0	1	4	1	4	4	0	4	3	2	4	3	4	3	3	4	2	4	3	2	2	3	2
AmaRosa..POR01PG22.1.	0	3	1	4	1	0	1	2	-9	4	3	-9	4	4	0	4	-9	3	2	4	1	2	2	1	2	0	2	2	4	1	4	4	0	4	4	4	4	4	3	4	4	2	4	4	4	1	1	0	1
Andover	2	-9	2	4	2	3	2	3	3	3	3	4	3	2	1	4	3	3	3	3	3	4	0	0	4	1	1	1	4	0	4	3	1	3	4	1	4	4	4	2	2	4	3	3	4	2	2	0	2
AO96141.3	0	4	3	4	3	0	2	1	4	4	4	1	4	4	0	3	2	4	-9	4	3	4	0	0	1	2	0	1	3	2	4	4	0	4	4	1	3	4	3	2	2	4	2	4	4	2	2	0	2
AO96160.3	3	1	2	4	3	1	4	3	3	4	-9	2	3	3	1	4	3	4	2	4	4	2	0	0	2	1	1	-9	4	1	4	4	2	4	4	3	4	4	3	-9	3	3	3	4	4	2	2	0	3
AO96164.1	1	2	2	4	4	0	4	3	3	4	3	3	4	4	0	3	1	4	3	4	4	2	0	1	1	2	1	2	4	1	4	4	0	4	3	1	2	4	-9	-9	3	3	2	4	4	2	3	0	3
Atlantic	1	2	1	4	3	1	2	3	2	3	2	3	3	3	1	3	3	3	3	4	2	3	1	1	3	1	0	2	4	1	3	4	1	4	3	2	4	3	3	4	4	3	2	3	3	2	2	2	1
AWN86514.2	0	3	1	3	3	1	4	3	4	4	4	3	4	4	0	-9	3	3	2	3	4	1	1	3	4	1	0	1	3	1	4	4	-9	4	4	-9	4	3	3	4	-9	4	4	4	4	1	1	1	0
B1829.5	2	2	0	3	3	1	4	2	3	4	3	3	2	-9	1	4	2	3	3	4	4	3	1	1	4	1	1	-9	3	1	3	4	0	4	3	2	4	3	2	2	3	4	2	4	4	4	4	1	1
Bannock.Russet	1	2	2	4	2	0	4	4	3	4	3	3	1	1	3	4	3	3	1	4	-9	2	1	1	2	1	0	1	4	1	4	4	1	4	4	1	3	4	2	4	4	3	1	4	4	0	2	0	4
Beacon.Chipper	1	2	4	4	2	2	-9	1	4	4	4	4	4	4	1	4	4	4	2	4	4	4	0	0	4	1	-9	1	3	1	3	4	0	4	3	1	4	3	3	3	3	4	2	3	4	2	2	1	0
Bintje	1	1	2	4	1	1	2	4	2	4	-9	3	4	4	0	4	3	3	3	4	3	3	0	1	3	2	0	0	3	2	4	3	1	3	-9	1	4	4	4	3	3	3	3	4	4	2	3	0	3
Blazer.Russet	3	1	3	4	2	0	3	3	4	4	4	4	3	3	1	4	3	4	-9	3	4	3	1	1	2	0	0	3	4	0	4	4	2	4	4	1	4	4	3	4	4	4	1	3	4	-9	1	0	1
Boulder	2	2	2	4	3	1	3	3	4	4	4	3	3	3	1	4	3	3	3	4	3	3	1	1	3	2	0	1	4	2	3	4	2	4	4	2	3	2	3	2	2	4	3	4	3	1	1	2	1
C31.5.115	1	1	2	4	3	0	3	2	3	4	3	3	3	3	1	4	4	3	3	4	3	3	1	1	2	0	0	1	4	1	3	4	1	4	3	3	4	3	3	4	4	4	2	1	4	2	2	1	2
C31.5.120	2	-9	2	4	-9	2	3	2	3	3	-9	2	3	3	1	4	3	3	4	4	3	4	1	1	2	0	0	1	3	2	4	4	1	4	4	2	4	4	3	4	4	4	2	2	4	1	2	2	-9
C5	-9	1	1	4	2	0	3	2	4	4	4	4	4	4	0	4	3	4	2	3	3	3	1	1	4	2	1	3	4	1	4	4	1	4	-9	1	2	3	3	3	3	4	-9	4	4	-9	1	3	0
Canela.Russet	2	1	3	4	2	1	2	1	3	4	3	1	4	4	0	4	2	3	2	3	4	2	0	1	3	4	0	2	3	2	4	4	-9	4	4	0	4	4	2	2	2	3	3	3	4	2	2	0	1
Cascade	2	1	3	4	1	1	2	2	2	4	2	1	4	4	0	4	3	4	-9	4	3	3	1	1	2	1	1	1	3	1	4	4	2	4	4	2	4	4	-9	4	4	2	3	3	4	-9	0	1	3
Centennial.Russet	2	1	2	4	2	2	3	-9	4	4	4	2	2	2	2	4	3	4	2	4	4	4	0	0	2	2	0	0	3	3	4	4	1	4	-9	3	-9	4	3	3	3	4	1	3	4	-9	0	0	1
Chieftain	2	1	2	4	2	1	2	1	-9	4	1	1	4	3	0	4	4	3	4	3	3	3	0	0	2	0	1	2	3	2	4	4	1	4	4	1	4	4	2	4	-9	-9	3	4	4	1	1	0	3
Chipeta	2	2	2	4	3	2	4	4	4	4	4	4	3	2	1	3	1	3	2	4	4	3	0	0	2	2	1	1	4	1	4	4	0	4	4	2	3	3	-9	2	2	4	3	4	4	1	1	1	1
Chippewa	1	2	3	4	2	0	4	2	4	4	4	3	2	2	2	4	3	3	3	4	3	4	0	0	3	0	-9	1	3	3	4	4	0	4	4	4	3	4	3	-9	2	4	3	4	4	1	1	1	0
Classic.Russet	2	2	3	4	2	0	4	3	4	4	4	4	3	3	1	4	3	4	-9	4	4	3	1	1	2	1	0	1	4	1	4	4	1	4	4	2	4	4	3	3	3	4	2	4	4	1	1	0	1
Clearwater.Russet	-9	0	3	4	3	0	4	4	3	4	-9	2	2	2	2	3	0	3	-9	4	4	3	0	0	2	1	-9	2	4	1	4	4	0	4	3	0	-9	4	0	4	-9	3	-9	4	4	1	2	1	4
CV96022.3	1	0	2	4	-9	0	4	2	4	4	4	2	4	4	0	4	1	4	1	3	4	3	1	1	2	3	0	3	4	0	4	3	0	3	4	1	4	4	4	3	3	4	3	2	3	1	1	0	1
CV98112.3	2	2	3	4	-9	1	2	2	4	4	4	3	3	3	1	4	3	3	3	3	4	2	1	1	2	2	0	2	4	1	4	4	2	4	4	0	4	4	2	2	2	4	2	3	4	1	2	0	1
Dakota.Crisp	2	2	2	3	2	0	3	1	4	4	4	3	4	4	0	4	2	4	2	2	3	2	2	2	4	0	0	2	3	2	3	4	1	4	4	2	4	3	3	-9	3	4	2	4	3	2	2	1	0
Dakota.Diamond	1	3	3	4	3	0	4	3	3	4	3	2	4	3	0	4	4	4	4	4	4	3	0	0	4	1	1	1	3	2	3	3	1	3	4	2	4	3	3	-9	3	3	3	4	3	1	1	2	0
Dakota.Jewel	2	1	3	4	2	1	3	2	-9	4	1	1	1	1	3	4	3	4	4	4	4	1	3	3	0	1	0	2	4	0	4	-9	2	-9	4	2	4	-9	2	4	4	-9	3	3	4	0	0	0	2
Dakota.Pearl	3	4	3	4	4	0	4	2	4	4	4	3	2	1	2	4	3	4	4	4	3	4	0	0	4	2	0	0	3	3	4	3	0	3	4	3	4	4	4	4	4	4	1	4	3	1	1	1	-9
Dark.Red.Norland	1	2	1	4	2	0	4	0	-9	4	-9	1	3	3	1	4	3	3	4	4	3	-9	1	2	2	0	-9	1	2	3	4	3	1	3	4	1	4	4	3	4	4	3	2	3	4	1	1	0	2
Defender	1	-9	2	4	2	1	-9	2	-9	4	3	2	4	4	0	3	2	2	4	3	4	4	0	0	2	1	0	1	2	2	4	4	2	4	-9	2	3	4	3	4	-9	3	3	3	4	1	2	1	0
Denali	1	-9	2	3	1	0	3	3	4	4	4	4	4	4	-9	4	3	3	3	3	4	3	1	1	3	3	0	2	4	1	3	4	0	4	3	2	4	4	3	4	4	4	3	3	-9	1	1	0	1
Early.Rose	2	3	1	4	2	2	2	3	3	4	3	3	4	4	0	4	2	4	2	4	3	2	0	2	4	2	0	1	3	1	4	4	1	4	-9	3	4	4	3	4	4	3	1	3	4	1	2	1	3
Elba	2	2	2	4	3	0	3	3	4	4	4	4	4	4	0	3	1	4	1	3	4	3	0	1	3	2	1	0	4	2	4	4	0	4	4	0	4	4	2	2	2	4	2	2	4	0	2	1	1
Eramosa	1	1	3	4	3	1	1	4	2	4	2	2	2	1	2	4	0	4	2	3	2	3	1	1	1	3	0	3	3	1	4	4	0	4	4	2	3	4	3	3	3	2	4	3	4	0	0	2	2
Eva	2	0	1	4	2	0	3	2	-9	4	1	3	4	4	0	4	3	3	1	4	4	2	2	2	4	2	1	1	4	0	3	4	2	4	3	3	4	3	2	4	-9	4	4	4	4	1	1	1	2
Exploits	2	0	1	4	3	1	3	3	-9	4	-9	4	3	3	1	4	4	4	4	4	4	3	0	1	4	1	0	0	1	4	4	4	1	4	4	2	4	3	3	4	4	4	4	4	4	1	1	1	2
F02018	2	2	1	4	3	0	3	3	3	4	4	4	4	3	0	4	2	4	2	4	2	3	0	1	3	1	0	1	3	2	4	4	0	4	-9	1	3	4	3	2	2	4	3	3	4	2	3	0	2
F58050	2	2	3	4	3	0	4	2	4	4	4	2	4	4	0	4	2	4	4	2	4	4	0	0	2	0	1	0	3	2	4	3	2	-9	4	1	4	4	4	3	3	4	3	3	4	1	1	2	1
F66041	1	4	-9	4	4	0	4	4	2	4	3	2	3	3	1	4	1	4	4	4	4	4	0	0	3	1	-9	0	2	4	4	4	0	4	4	2	4	4	3	3	3	3	4	4	4	1	2	1	1
F87084	1	1	3	4	1	0	4	3	-9	4	3	4	3	2	0	4	4	4	3	3	4	4	0	0	3	0	1	1	3	2	4	4	1	4	4	2	3	4	4	3	3	4	4	3	4	1	1	0	1
Freedom.Russet	2	3	3	4	2	0	2	4	-9	4	-9	3	4	4	0	4	3	3	-9	4	3	4	0	0	2	3	0	2	4	1	4	4	1	4	4	0	4	4	4	4	4	3	2	4	4	-9	0	0	1
Garnet.Chile	2	1	2	4	2	2	0	-9	-9	4	1	1	3	3	1	-9	2	4	2	4	4	2	1	1	2	2	-9	2	3	1	4	4	0	4	3	2	4	4	4	4	4	-9	3	3	4	1	2	1	-9
GemStar.Russet	0	1	1	4	3	1	3	3	3	4	3	2	2	2	2	4	3	3	2	4	3	3	0	1	3	0	-9	1	3	1	4	4	2	4	4	3	-9	2	4	4	-9	4	3	4	3	1	2	3	1
Grand.Falls	2	0	0	4	1	1	2	2	-9	4	3	3	3	3	1	4	2	3	2	4	4	2	1	2	4	0	0	2	4	0	4	4	1	4	4	2	4	4	3	4	4	3	1	4	4	0	0	1	3
Green.Mountain	3	2	1	4	1	1	2	2	3	4	3	2	4	4	0	3	4	3	-9	4	4	2	0	2	2	2	0	1	-9	2	4	4	2	4	3	4	4	4	2	4	4	3	2	2	4	1	2	0	2
Highland.Russet	4	3	2	4	3	1	3	3	4	3	4	3	3	3	1	4	3	1	4	3	4	4	0	0	1	2	0	1	3	2	3	3	0	3	4	2	3	4	4	4	4	4	3	3	4	1	3	1	2
Hindenburg	1	2	1	4	3	2	3	2	2	4	3	3	4	2	0	4	2	4	1	2	2	3	1	1	3	2	0	1	4	0	4	3	1	3	3	3	3	4	-9	3	3	3	3	4	4	1	2	0	2
Ida.Rose	1	2	1	4	3	0	4	1	2	4	2	1	2	2	2	4	3	4	4	1	4	3	0	0	2	1	1	0	3	3	4	4	0	4	3	2	4	4	4	-9	3	2	4	4	4	1	1	0	2
Inca.Gold	0	1	1	4	2	0	4	4	4	4	4	1	4	4	0	4	3	3	4	4	4	3	0	1	4	1	0	2	3	2	4	4	-9	4	4	2	3	4	4	3	3	2	3	3	4	2	3	0	3
Irish.Cobbler	1	2	1	4	2	1	2	2	-9	4	3	3	3	3	1	4	2	4	0	4	3	3	0	1	3	2	0	0	3	2	4	4	0	4	3	3	4	4	2	4	-9	3	2	2	4	-9	-9	1	3
Ivory.Crisp	2	3	1	4	4	0	4	4	4	4	4	4	3	3	1	4	3	4	1	4	4	3	1	1	3	1	2	1	3	2	3	3	2	3	3	3	4	3	2	2	2	4	3	4	4	0	0	2	1
Jacqueline.Lee	3	1	1	4	4	0	2	4	3	4	4	3	3	2	1	4	3	4	4	4	3	3	0	1	4	0	0	1	1	4	4	4	0	4	3	1	4	3	3	4	4	4	3	4	4	2	2	0	1
Kalkaska	1	2	1	4	3	0	-9	-9	3	4	4	3	4	4	0	4	2	4	1	4	4	1	2	3	3	2	0	2	4	2	4	3	1	3	4	2	4	4	3	4	4	3	2	4	4	1	3	1	0
Katahdin	1	1	2	4	1	0	3	2	4	4	4	3	3	3	1	4	3	3	4	3	3	4	0	0	3	0	1	1	3	2	4	4	1	4	4	2	4	4	2	3	3	4	2	2	4	1	1	2	3
Kennebec	3	2	3	4	3	1	3	-9	-9	4	3	2	3	3	1	4	3	4	2	4	3	3	1	1	3	1	1	2	4	2	4	4	1	4	4	1	3	4	3	4	-9	3	2	4	4	0	0	1	1
Keuka.Gold	1	0	1	-9	3	1	3	0	3	4	-9	3	2	2	3	4	3	4	1	3	4	4	0	0	3	1	0	1	4	0	3	4	0	4	3	-9	4	3	3	3	3	4	3	3	3	1	1	1	1
King.Harry..NY131.	1	4	1	4	4	-9	3	-9	2	3	4	2	4	3	1	4	1	4	3	3	4	4	0	0	2	0	-9	2	4	2	-9	4	0	4	4	1	4	2	2	3	3	-9	3	3	4	3	3	1	0
Klamath.Russet	2	1	0	4	2	1	4	0	3	4	3	1	3	3	1	4	1	2	2	3	3	2	1	1	1	0	0	3	4	0	4	4	1	4	4	2	-9	4	3	4	4	3	3	3	4	2	3	0	3
La.Chipper	3	2	1	4	2	1	-9	3	3	4	3	2	4	3	0	4	3	4	2	3	3	4	0	0	1	2	2	1	3	3	4	3	0	3	3	2	4	4	1	3	3	2	3	4	4	1	1	3	1
Lamoka..NY139.	1	3	1	4	4	0	3	2	4	4	4	3	3	3	1	4	1	3	4	4	4	3	1	1	4	1	2	1	4	3	3	4	1	4	4	1	4	4	-9	2	2	4	4	3	4	2	2	1	1
Langlade	2	2	3	4	3	0	3	1	3	4	3	2	3	-9	1	4	4	4	4	4	4	4	0	-9	3	1	-9	1	3	3	4	3	0	-9	4	2	3	4	-9	-9	3	3	3	4	4	1	2	0	0
Lehigh	2	2	1	4	2	3	2	1	-9	4	3	3	3	3	1	4	2	4	2	2	3	4	0	-9	2	1	1	1	4	1	3	4	0	4	3	2	4	3	3	3	3	4	2	3	3	1	1	1	1
Lelah..W2717.5.	2	1	2	4	3	2	4	4	4	4	4	4	3	3	1	4	-9	3	3	3	4	2	1	1	3	1	1	3	4	0	3	4	1	4	4	2	4	3	1	2	2	4	2	4	4	2	2	0	0
Liberator	2	3	3	4	4	0	4	3	4	4	4	3	2	2	2	4	3	4	2	4	2	2	2	2	2	2	0	1	3	2	3	3	1	-9	4	2	2	3	3	-9	3	4	2	3	4	-9	1	1	0
MaineChip	2	3	1	-9	2	0	3	3	2	3	2	2	3	3	1	4	3	3	3	4	3	3	1	1	4	2	1	2	4	1	4	3	1	-9	3	3	4	3	3	3	3	2	3	3	4	1	2	3	0
Marcy	1	3	1	4	3	0	3	2	4	3	4	3	4	4	0	3	4	4	4	4	4	3	1	1	-9	0	-9	2	4	2	3	4	1	4	3	1	4	3	3	4	4	4	1	3	3	2	2	1	0
MegaChip..W1201.	1	1	2	4	3	0	4	1	3	4	3	4	3	3	1	3	3	4	2	4	3	3	1	1	3	1	0	1	3	2	3	4	1	4	3	3	3	3	2	4	4	3	2	3	4	1	1	3	1
Michigan.Purple	2	4	3	4	3	1	3	1	2	4	2	2	4	4	1	4	2	3	3	4	3	2	0	0	4	2	1	1	4	2	4	4	0	4	3	0	3	4	2	4	4	2	3	3	4	0	0	2	1
Missaukee..MSJ461.1.	0	1	3	4	4	0	4	2	3	4	-9	1	4	4	0	4	3	4	3	3	4	3	1	1	4	0	0	1	2	3	4	4	2	4	3	2	4	4	3	3	3	3	3	4	4	3	3	0	1
MN.02419	2	3	2	4	4	1	4	1	4	4	4	4	4	4	0	4	3	4	3	4	2	3	1	1	3	3	1	1	4	1	4	4	0	4	3	2	4	4	3	4	4	4	0	2	4	1	3	1	1
MN.02467	1	3	1	4	0	0	2	4	3	4	3	2	4	4	0	3	1	4	0	4	1	2	0	0	4	2	1	3	4	1	4	4	0	4	4	1	-9	4	3	2	2	3	4	3	4	1	1	0	1
MN.02586	0	1	0	4	3	0	4	2	4	4	4	-9	2	2	2	4	4	3	2	4	2	4	0	-9	4	1	2	1	2	2	3	4	1	4	4	4	4	3	-9	2	2	-9	2	4	4	3	3	1	3
MN.15620	1	1	3	4	3	0	3	2	2	4	2	0	3	3	1	4	4	3	4	4	3	3	0	0	4	0	1	1	3	2	4	3	1	-9	3	2	4	4	3	3	3	2	4	3	4	0	1	0	2
MN.18747	1	4	1	4	3	2	-9	2	-9	4	4	1	3	2	1	4	3	4	3	4	3	2	2	2	3	1	0	1	4	2	4	4	0	4	3	1	3	4	3	3	3	3	2	4	4	0	1	1	2
MN.19298	0	1	1	4	2	2	4	2	4	4	4	-9	4	3	0	4	-9	4	4	4	3	4	0	0	2	0	2	1	4	0	4	4	-9	4	4	3	4	4	3	-9	2	4	2	3	4	0	1	0	1
MN.19350	3	1	0	4	3	1	3	2	4	4	4	4	3	3	2	4	2	4	2	4	3	3	1	1	3	1	0	2	3	1	4	4	2	4	4	2	4	3	3	4	4	4	0	3	3	-9	1	2	0
MN.19470	0	3	1	4	4	0	4	1	3	4	3	2	2	2	0	4	4	4	4	4	4	1	2	2	3	2	0	2	3	2	4	4	0	4	4	0	4	4	-9	4	4	3	2	4	3	-9	0	1	2
MN.96072.4	1	2	1	4	3	1	4	3	3	4	3	0	2	2	2	4	3	3	4	4	3	2	1	1	3	0	0	1	4	1	4	3	1	3	4	2	4	4	2	-9	3	3	4	4	4	0	1	0	4
MN.99380.1	2	4	2	4	4	0	4	2	4	4	4	3	1	1	3	4	4	4	4	4	2	3	1	1	3	2	0	1	4	1	3	4	0	4	3	4	4	3	-9	-9	2	-9	3	4	4	1	1	1	2
Modoc	2	4	0	4	2	0	2	0	3	4	3	2	3	3	1	4	3	4	3	4	3	3	1	1	2	0	1	1	3	1	4	3	0	-9	-9	3	4	4	3	3	3	3	3	4	4	0	0	0	3
Monona	1	1	3	4	2	0	4	0	4	4	4	4	3	3	1	4	3	4	2	3	3	4	0	0	4	0	-9	1	3	2	4	4	0	4	4	3	3	4	2	3	3	4	1	3	4	1	1	2	1
Monticello	3	1	1	4	3	1	4	2	3	4	3	3	4	4	0	4	1	3	2	3	2	3	1	1	4	0	1	-9	3	2	3	4	0	4	3	2	4	3	-9	4	4	4	2	3	4	3	3	2	1
Mountain.Rose	1	2	4	4	2	0	2	1	4	4	4	3	3	3	1	4	3	3	-9	4	3	-9	3	3	1	1	2	1	3	3	4	4	2	4	4	2	3	4	4	4	4	4	2	4	4	0	0	2	0
MSG227.2	3	1	1	3	2	1	3	-9	3	4	-9	3	3	3	2	4	1	3	2	3	4	2	1	1	4	2	1	1	4	3	4	3	1	-9	4	0	3	3	-9	2	2	4	4	2	4	2	2	1	0
MSH228.6	2	2	1	4	2	2	3	1	3	4	3	3	2	2	3	4	0	3	3	4	4	2	2	2	3	2	0	0	3	3	4	4	0	4	-9	2	3	4	4	3	3	4	2	3	3	1	1	1	2
MSI005.20Y	2	2	1	4	4	1	3	2	-9	4	3	2	4	2	0	4	2	3	-9	4	4	0	2	4	4	3	1	1	3	2	4	3	1	3	3	4	4	3	3	4	4	2	3	3	3	1	1	2	1
MSJ126.9Y	0	2	1	4	3	1	2	0	2	4	-9	3	4	4	0	4	3	4	2	3	3	3	0	1	2	1	1	0	2	3	4	4	1	4	4	3	4	4	3	4	4	3	2	3	4	1	1	2	2
MSJ147.1	0	2	4	4	3	1	-9	1	4	4	4	4	4	4	0	4	1	4	2	-9	4	3	1	1	2	2	1	1	4	1	4	4	2	4	4	1	3	3	3	2	2	4	2	4	4	2	2	2	0
MSK061.4	2	3	2	4	4	0	4	3	4	4	4	3	4	2	0	4	2	3	4	4	3	3	1	1	4	3	0	1	3	3	3	4	0	4	4	1	4	4	4	2	2	4	3	4	3	0	2	2	1
MSK409.1	0	3	2	4	4	0	4	3	4	4	4	3	2	1	2	4	2	3	2	4	3	2	2	2	3	2	1	2	4	2	3	4	1	4	4	1	3	3	3	2	2	4	3	3	4	1	2	2	1
MSL211.3	1	1	0	-9	3	1	3	3	2	4	3	3	3	2	2	4	4	4	3	3	3	3	1	1	4	1	1	-9	3	2	3	4	1	4	4	1	4	2	4	4	4	3	3	4	4	3	3	1	0
MSL268.D	3	0	1	4	2	0	2	4	2	4	2	3	3	2	1	4	4	4	2	4	4	3	1	1	4	1	0	1	3	2	4	4	1	4	3	1	4	-9	2	4	-9	4	3	4	4	2	2	1	2
MSL292.A	3	-9	0	3	3	2	4	2	3	3	3	3	2	2	2	4	2	4	2	2	4	3	1	1	3	2	1	1	2	3	4	4	1	4	4	3	3	4	4	3	3	4	2	3	3	1	3	1	0
MSL512.6	0	2	1	4	3	0	4	2	2	4	4	2	4	4	3	3	4	4	-9	4	-9	2	0	0	4	0	-9	-9	4	1	4	4	0	4	4	0	4	3	4	4	4	2	2	2	3	2	2	0	0
MSL766.1	2	2	3	4	3	1	1	3	3	4	4	4	3	2	1	4	2	4	4	4	2	4	0	0	3	2	0	-9	-9	2	3	4	1	4	4	1	4	1	3	3	3	4	3	4	3	3	3	1	2
MSM051.3	3	-9	1	3	2	1	3	2	3	4	-9	4	3	3	2	4	3	3	2	2	4	3	1	1	4	1	0	1	4	2	3	4	1	4	3	0	3	4	-9	2	2	4	3	3	4	2	2	1	1
MSM171.A	1	3	1	4	3	1	3	2	-9	4	-9	3	-9	1	2	4	3	4	2	3	3	-9	2	3	4	2	0	1	4	2	4	4	1	4	3	3	4	4	3	4	4	3	3	4	4	1	1	1	1
MSM182.1	1	3	0	4	3	1	4	3	2	4	2	3	3	1	0	4	-9	4	2	4	2	3	0	1	4	1	1	0	3	2	4	4	1	4	4	1	3	4	2	-9	3	3	3	4	4	3	-9	0	2
MSM246.B	2	-9	2	4	3	2	-9	1	4	3	4	4	3	3	2	3	1	2	3	3	1	4	0	-9	4	1	3	-9	3	1	3	3	1	-9	3	2	4	3	3	3	3	4	1	3	3	2	2	0	2
MSN105.1	2	0	0	4	4	0	3	3	2	4	-9	4	4	3	0	4	2	3	4	4	3	2	0	1	4	0	0	0	2	3	4	4	0	4	4	0	4	3	4	-9	3	4	4	4	4	1	1	0	1
MSN191.2Y	1	0	0	4	4	1	4	1	2	4	3	3	4	3	0	3	1	3	3	3	4	4	0	0	4	3	0	-9	3	1	3	4	1	4	4	2	-9	4	2	4	4	3	2	3	3	2	3	1	2
MSN215.2P	2	3	2	4	3	0	-9	0	3	4	-9	2	4	4	1	4	2	4	3	4	2	1	1	1	4	1	-9	1	3	3	4	3	1	-9	3	1	4	4	2	4	-9	3	2	4	4	0	0	1	0
MSP239.1	2	1	-9	3	2	0	-9	0	3	4	-9	3	2	2	2	4	1	4	2	3	3	4	0	0	3	3	0	1	4	3	4	3	2	-9	4	1	3	4	4	3	3	3	2	2	4	2	2	0	0
MSQ070.1	1	1	2	4	4	0	-9	1	3	4	3	3	4	3	0	4	1	3	4	4	3	3	1	1	4	2	0	0	2	-9	4	4	1	4	4	2	4	4	4	2	2	3	3	4	4	2	4	1	1
MSQ176.5	2	2	2	3	3	1	4	-9	-9	4	-9	2	4	4	0	4	3	4	1	1	4	3	1	1	4	0	-9	1	3	3	4	4	2	4	4	2	4	4	3	-9	3	3	3	4	4	3	3	0	1
MSQ279.1	2	3	3	-9	2	1	3	2	3	4	-9	3	4	4	0	4	2	3	3	4	3	4	0	0	4	2	0	1	4	2	3	4	1	4	4	2	3	3	4	4	-9	4	3	3	4	2	3	2	2
MSR061.1	2	2	0	4	4	1	3	4	-9	4	-9	4	4	3	0	3	3	4	2	3	2	4	0	0	3	0	2	0	4	1	4	4	2	4	-9	3	3	4	2	3	3	4	3	2	4	2	2	2	2
MSR160.2Y	1	2	0	-9	3	1	2	2	2	4	3	4	4	3	0	4	3	3	3	3	2	3	0	1	3	0	2	0	3	1	4	4	-9	4	4	3	4	4	-9	3	3	4	3	2	4	3	3	2	2
MWTX.2609.2RU	3	3	3	4	3	0	4	3	2	4	2	2	4	4	0	4	3	4	-9	3	3	1	1	2	3	2	1	1	4	1	4	3	0	-9	4	2	4	4	2	4	4	2	4	3	4	3	3	2	2
ND1215.1	0	4	1	4	4	1	4	3	4	4	4	3	4	4	0	4	3	4	3	3	3	3	-9	1	3	3	0	0	3	2	4	4	0	4	3	0	4	4	4	4	-9	4	1	4	4	0	0	1	0
ND2858.1	1	4	-9	4	2	0	-9	3	-9	4	3	1	3	3	2	4	3	4	3	4	4	1	0	0	4	1	0	-9	4	0	3	4	0	4	3	0	4	2	3	3	3	-9	4	4	-9	1	1	0	0
ND8229.3	1	2	1	4	4	1	-9	2	-9	4	-9	3	3	3	1	-9	3	2	4	4	3	3	0	0	3	1	0	-9	4	-9	3	4	1	4	3	2	4	3	3	4	-9	3	-9	4	4	2	2	1	-9
ND8555.8R	1	3	1	-9	3	0	4	2	4	4	4	1	3	3	1	4	3	4	4	3	3	3	1	1	1	0	0	3	4	0	4	4	0	4	4	3	4	4	2	3	3	4	4	3	4	-9	0	0	3
ND860.2	-9	3	1	4	3	0	4	-9	4	4	4	4	1	1	3	4	4	-9	3	4	3	3	1	1	3	1	2	1	3	1	3	4	0	4	4	2	4	3	1	2	2	4	2	4	4	3	3	2	1
Nicolet..W2133.1.	3	1	2	-9	1	3	3	3	4	4	4	4	4	4	1	4	1	4	-9	1	4	2	1	1	3	2	-9	3	4	1	3	3	-9	3	4	4	-9	3	3	1	1	4	3	3	4	0	2	2	-9
Norchip	1	3	3	4	4	0	4	1	4	4	4	3	3	2	1	4	3	4	3	3	2	3	1	1	3	1	0	0	3	2	4	3	1	3	4	2	3	4	1	3	3	4	2	3	4	1	1	0	0
NorDonna	0	1	2	4	2	1	4	-9	4	4	4	2	3	3	1	4	3	3	4	4	3	3	1	1	3	0	1	2	2	2	4	3	1	3	4	4	4	4	2	4	-9	4	3	4	4	0	0	0	2
Northstar	0	-9	2	4	4	0	4	3	4	4	4	4	2	1	2	4	-9	3	-9	4	3	3	1	1	3	2	0	0	3	1	4	4	0	4	4	3	4	4	1	3	3	4	2	4	4	2	3	1	0
NorValley	0	-9	2	4	3	0	4	-9	4	4	4	4	2	2	2	4	-9	3	3	2	4	3	-9	1	3	1	1	0	3	1	4	4	1	4	4	1	3	4	1	3	3	4	1	3	4	2	2	1	-9
Norwis..FL.657.	0	-9	3	4	3	1	3	-9	4	4	4	4	3	3	1	4	4	4	1	4	4	4	0	0	2	0	-9	0	2	2	4	4	1	4	4	2	4	4	3	3	3	4	2	3	4	1	1	1	1
NY115	3	4	1	4	4	1	3	1	4	4	4	3	4	4	0	3	3	3	4	3	3	4	0	0	4	2	0	1	4	3	3	4	0	4	4	3	4	4	-9	3	3	4	3	3	4	2	2	1	1
NY121	2	1	0	4	3	0	4	4	3	4	3	4	4	2	0	4	-9	3	2	4	2	4	0	0	4	0	2	0	4	0	4	4	2	4	4	2	3	4	3	3	3	4	3	3	4	2	2	1	2
NY136	1	2	2	4	1	1	3	2	4	4	4	2	3	3	1	4	1	3	4	4	3	2	1	1	2	1	0	2	3	2	4	3	0	-9	4	3	4	4	2	4	4	4	2	3	4	0	0	0	2
NY140	3	2	1	-9	4	0	4	3	3	4	3	3	4	4	0	4	-9	3	3	3	2	4	0	0	4	0	1	1	4	1	3	4	1	4	4	1	4	4	3	4	4	4	2	3	4	1	1	0	2
NY142	0	1	1	4	4	2	4	2	3	4	3	3	4	4	0	4	2	4	4	4	4	4	0	0	4	2	0	0	4	1	4	4	1	4	4	1	4	4	3	4	4	1	1	4	4	0	1	0	2
NYE48.2	0	3	3	4	3	1	4	3	2	4	4	2	4	3	0	4	3	4	3	4	4	2	1	1	4	1	1	0	4	2	4	4	0	4	-9	1	4	3	4	4	-9	3	3	2	4	1	1	2	1
Ontario	2	3	3	4	3	1	3	1	3	4	4	2	4	3	0	4	-9	4	3	4	3	4	0	0	4	0	1	1	3	1	4	4	0	4	4	3	3	4	3	-9	3	4	4	3	4	0	1	1	0
OR00068.11	1	1	3	4	2	1	1	2	3	4	3	1	4	4	0	3	3	4	3	3	3	2	2	2	1	1	1	2	4	1	4	4	1	4	4	2	4	4	4	4	4	3	3	4	4	-9	0	0	0
PA99N82.4	3	2	2	4	3	1	3	1	3	4	3	2	2	1	2	4	2	3	3	4	3	2	1	1	3	3	0	1	4	1	4	4	0	4	4	1	4	4	3	4	4	3	2	4	4	2	2	0	4
Patagonia	1	1	1	4	2	2	4	3	4	4	4	3	4	3	0	4	0	4	3	4	4	3	0	1	3	1	0	1	2	2	4	3	1	-9	-9	1	4	4	2	3	3	4	2	2	4	4	4	1	2
Peter.Wilcox	2	-9	2	4	2	0	2	3	4	3	4	3	3	3	2	4	-9	4	-9	4	3	2	1	1	1	1	-9	-9	3	1	3	4	2	4	4	3	4	2	3	2	2	4	4	1	4	1	1	0	2
Pike	2	4	1	4	3	-9	3	2	3	4	-9	4	4	3	0	-9	2	4	3	3	3	4	0	0	3	-9	-9	1	4	2	3	4	0	4	-9	2	4	-9	3	3	3	4	3	2	4	2	3	3	1
POR01PG1.6	2	2	1	4	0	1	4	1	-9	4	1	-9	3	-9	1	-9	4	4	2	3	4	3	-9	1	4	-9	0	1	4	2	3	4	0	4	4	1	4	-9	3	4	-9	-9	4	3	4	2	2	1	-9
POR02PG37.2	1	1	1	4	4	2	3	2	2	4	3	2	2	2	2	4	2	4	3	4	3	2	0	0	3	2	2	0	4	1	4	4	2	4	4	2	4	4	4	3	3	3	3	4	4	0	1	0	1
Premier.Russet	3	2	3	4	-9	0	4	2	4	4	4	3	2	2	2	4	2	3	-9	2	2	-9	1	2	2	0	-9	2	4	0	4	4	1	4	4	2	3	4	3	4	4	4	1	3	4	1	2	1	3
Prince.Hairy..NY235.4.	0	2	2	4	3	0	4	-9	3	3	4	2	4	3	1	4	-9	3	4	3	3	1	0	2	3	1	0	1	4	1	4	4	-9	4	4	1	3	4	4	4	-9	3	3	3	4	0	0	1	1
Purple.Majesty	1	2	3	4	2	1	2	2	3	4	3	2	4	4	0	4	3	4	1	4	2	1	2	2	2	1	3	-9	3	1	3	4	1	4	3	2	4	3	3	4	4	3	2	4	4	2	2	1	1
Purple.Pelisse..POR01PG16.1.	0	2	4	4	1	0	0	2	3	4	3	2	4	4	0	4	-9	4	1	4	3	0	4	4	0	1	2	3	3	1	4	4	0	4	3	4	4	4	2	4	4	3	3	4	4	1	1	0	1
Purple.Peruvian	2	-9	0	4	1	0	4	-9	-9	4	1	1	4	4	1	4	2	4	0	4	3	-9	1	2	4	0	1	1	4	2	4	4	0	4	-9	2	3	4	4	3	3	-9	4	3	4	1	1	0	2
Ranger.Russet	3	2	2	4	2	-9	3	3	3	4	-9	2	4	4	0	-9	2	1	4	-9	4	4	0	0	1	1	0	0	3	-9	4	4	1	4	3	1	-9	4	3	4	-9	3	-9	4	4	2	3	0	1
Reba	2	3	2	4	3	-9	3	1	4	4	4	4	3	3	1	4	1	4	2	2	4	4	0	0	4	2	1	-9	3	1	4	3	0	-9	4	2	4	-9	4	2	2	4	2	3	4	1	1	3	1
Red.Maria..NY129.	3	1	1	4	1	1	3	1	-9	4	1	1	4	1	0	4	4	4	4	4	4	3	1	1	3	0	1	2	3	2	4	3	0	3	3	0	4	4	2	4	4	-9	3	4	4	1	1	0	2
Reeves.Kingpin	-9	-9	1	4	2	1	2	-9	2	4	2	3	3	2	1	4	2	4	2	3	3	3	1	1	2	1	0	2	3	2	4	4	0	4	4	1	4	-9	4	3	3	3	3	1	4	2	2	1	2
Rideau	-9	3	4	4	2	-9	3	3	-9	4	-9	2	2	2	2	4	1	4	-9	2	-9	1	2	2	3	0	3	-9	3	2	4	4	0	4	4	1	4	4	0	-9	2	3	4	4	4	1	-9	0	0
Rio.Grande.Russet	2	2	4	4	1	1	4	4	2	4	2	2	3	3	1	3	3	2	2	3	3	3	0	0	2	1	0	2	4	0	4	4	1	4	4	1	1	4	3	4	4	2	2	4	4	2	3	0	2
Rochdale.Gold..Doree	2	1	2	4	1	1	3	2	-9	4	2	3	2	1	1	4	-9	4	2	3	3	4	0	0	4	0	0	0	-9	2	4	4	1	4	4	3	4	4	2	4	4	3	3	3	4	2	2	0	2
Rosa	0	2	1	4	2	-9	4	2	4	4	3	2	4	3	0	4	4	4	4	4	4	2	2	2	4	0	2	1	3	3	4	4	2	4	4	1	4	4	4	2	2	-9	3	3	4	1	1	0	1
Russet.Burbank	2	2	2	4	3	1	3	3	4	4	4	4	4	4	0	3	3	3	2	4	3	2	0	2	3	1	0	1	3	1	4	4	2	4	4	3	4	4	2	4	4	4	0	3	4	2	3	0	2
Russet.Norkotah.S3	-9	-9	1	4	2	1	4	-9	2	4	2	2	2	2	2	4	3	3	-9	-9	4	3	1	1	2	0	0	3	4	0	4	4	1	4	4	3	3	4	3	4	4	2	2	4	4	1	2	0	2
Russet.Norkotah.S8	-9	-9	1	4	2	1	4	-9	2	4	2	2	2	2	2	4	3	3	-9	-9	4	3	1	1	2	0	0	3	4	0	4	4	1	4	4	3	3	4	3	4	-9	2	-9	4	4	1	2	0	2
Salem	-9	4	1	4	2	1	4	-9	-9	4	4	3	4	4	0	4	3	4	3	-9	4	2	2	2	4	1	-9	0	4	-9	4	4	0	4	4	0	4	4	2	1	1	4	-9	2	4	1	-9	2	0
Satina	0	2	2	4	4	1	3	1	-9	4	3	4	3	3	0	4	2	4	-9	2	4	2	0	2	4	2	0	2	3	2	4	3	0	-9	-9	4	4	4	3	-9	3	4	4	4	4	1	2	1	1
Sebago	1	2	3	4	2	0	3	2	4	4	4	3	3	3	1	4	3	3	4	4	3	4	0	0	3	0	1	1	3	2	4	4	0	4	4	3	4	4	3	-9	2	4	3	3	4	2	2	3	1
Sierra.Gold	3	1	3	4	2	1	4	3	2	4	2	1	3	-9	1	4	3	3	2	3	2	4	0	0	4	2	0	0	3	-9	4	4	0	4	-9	4	4	4	3	4	4	2	-9	2	4	1	-9	1	0
Silverton.Russet	2	2	3	4	2	0	3	3	4	4	4	1	4	4	0	4	2	4	3	3	4	3	1	1	3	2	0	1	4	0	4	3	0	-9	4	1	3	4	-9	-9	3	4	1	1	4	-9	0	2	0
Snowden	2	0	1	3	3	1	-9	4	3	4	3	3	3	3	1	4	2	3	-9	2	4	2	2	2	3	1	1	2	3	1	3	3	2	3	4	3	3	3	3	2	2	4	3	3	4	1	3	3	1
Superior	3	3	2	4	2	1	4	1	2	4	2	2	2	1	2	4	1	4	1	3	3	2	2	2	-9	4	0	1	3	-9	4	4	0	4	4	1	-9	4	3	4	-9	3	3	3	4	1	1	1	1
TrailBlazer.Russet..ROND95249.Russ.	3	4	2	4	3	0	4	3	3	4	3	2	3	3	1	3	-9	3	4	4	4	2	1	2	2	2	0	3	4	0	4	4	0	4	4	2	3	4	3	3	3	3	2	4	3	4	4	0	1
Tundra..W2310.3.	1	3	2	4	-9	3	2	1	3	4	3	4	4	4	1	4	2	4	2	2	4	3	0	0	4	1	2	1	4	2	4	4	1	4	3	1	4	3	4	2	2	4	3	3	4	3	3	2	-9
Umatilla.Russet	2	3	3	-9	2	0	4	3	3	4	3	2	4	3	0	4	2	2	3	4	4	3	0	1	4	2	0	0	4	0	4	-9	1	-9	4	0	-9	4	-9	4	4	2	3	4	4	2	3	0	1
V1102.1	2	3	3	4	3	0	4	4	3	4	3	3	4	4	0	4	2	4	2	3	4	0	3	3	3	0	2	0	4	3	4	3	0	3	4	2	4	4	3	3	3	3	-9	4	4	3	3	1	1
V1115.3	1	2	2	4	1	0	3	3	4	4	4	4	3	3	0	3	3	4	4	4	4	2	1	1	3	1	1	0	2	4	4	4	0	4	-9	1	4	4	3	1	1	4	4	4	4	3	3	1	1
Villetta.Rose	1	1	3	4	1	1	4	2	4	4	4	2	2	2	2	4	3	3	4	4	3	2	2	2	1	0	0	2	2	2	4	4	1	4	3	4	4	4	3	4	4	4	4	4	4	0	0	0	2
W1151rus	2	0	1	3	0	1	3	1	3	4	3	2	2	2	2	4	2	4	1	4	4	4	0	0	2	2	1	0	3	2	4	4	2	4	4	3	1	4	3	4	4	3	-9	4	4	3	3	0	1
W2253.5rus	2	2	2	4	2	1	2	0	4	4	4	3	4	4	0	-9	2	4	-9	4	4	3	1	1	3	3	0	1	4	1	4	4	1	4	-9	3	3	4	2	3	3	4	1	4	4	1	1	0	0
W2309.7	2	2	3	4	2	1	4	3	4	4	4	4	0	0	4	4	3	3	3	4	3	3	1	1	3	1	1	-9	4	0	3	4	0	4	3	3	4	4	2	3	3	4	2	4	3	2	2	2	1
W2683.2rus	1	2	2	4	3	0	-9	2	4	4	4	2	4	4	0	4	3	3	3	4	3	4	0	0	2	1	0	2	4	0	4	3	1	3	3	2	4	4	2	4	4	4	1	4	4	2	3	0	0
W4013.1	0	4	2	3	3	0	-9	1	4	3	4	4	3	3	2	4	3	3	3	3	2	4	0	0	4	2	1	1	3	1	4	4	0	4	4	1	3	4	4	3	3	4	1	3	4	2	3	2	0
Wallowa.Russet	2	2	2	4	2	0	4	4	3	4	3	3	3	2	1	3	3	2	3	4	4	4	0	0	2	2	1	1	3	1	4	4	1	4	3	1	3	4	4	3	3	3	3	4	4	2	3	0	3
Waneta..NY138.	3	-9	1	4	3	0	3	2	4	3	4	3	4	4	0	-9	3	4	4	4	4	3	-9	1	4	-9	0	1	4	3	3	-9	1	4	-9	2	4	4	4	3	3	4	2	2	3	2	2	2	0
Western.russet	3	2	2	4	3	0	3	2	3	4	3	1	4	4	0	3	4	4	-9	4	4	4	0	0	2	1	2	1	3	2	4	4	2	4	3	0	3	4	2	3	3	3	4	3	4	1	1	1	2
White.Pearl	3	1	2	3	3	1	-9	2	4	4	4	4	3	2	1	4	3	4	1	2	4	3	0	0	3	2	0	1	4	2	4	4	1	4	4	2	2	4	3	1	1	4	3	3	4	0	1	2	1
Willamette	2	2	2	4	3	2	3	4	4	4	4	3	4	3	0	4	3	4	4	3	4	4	0	0	4	1	0	1	4	2	4	3	2	-9	4	2	4	4	4	2	2	4	2	4	4	0	0	0	0
Winema	1	3	1	4	2	2	2	0	4	4	4	1	3	3	1	4	3	4	3	4	2	1	1	1	2	0	1	2	2	2	4	3	0	3	4	4	4	4	2	3	3	4	3	3	4	0	0	0	2
Yankee.Chipper	1	2	2	3	1	0	3	2	3	4	3	2	4	4	1	4	3	3	3	2	4	-9	3	3	4	2	0	2	4	2	3	4	1	4	-9	1	4	3	-9	3	3	3	3	4	3	2	2	2	0
Yukon.Gem	2	1	2	4	3	0	3	2	2	4	3	1	2	2	1	4	3	4	3	4	3	3	1	1	2	1	0	1	3	2	4	3	2	3	-9	3	4	4	3	-9	3	2	4	4	4	2	2	0	0
Yukon.Gold	2	2	1	4	3	0	3	4	2	4	2	1	3	3	1	4	4	4	-9	4	3	3	0	0	3	2	0	0	3	-9	4	4	1	4	3	3	4	4	2	4	4	2	3	3	4	2	2	0	0
[truncated: 3,213 more columns]
