# Supplementary material for: Training Set Construction for Genomic Prediction in Auto-Tetraploids: An Example in Potato
Source: Front Plant Sci. 2021 Nov 24;12:771075. doi: 10.3389/fpls.2021.771075 (PMC8651708; doi:10.3389/fpls.2021.771075)
Supplement: Supplementary file 2 [file Data_Sheet_2.CSV]

	Sample	total_yield	chip_color	tuber_eye_depth	tuber_shape	tuber_size	tuber_length	tuber_width	sucrose	log10_glucose	log10_fructose	malic_acid	vine_maturity_95d	vine_maturity_120d	Grp1	Grp2	Grp3	Grp4	Market	Ploidy	Release.Year	Snack.Food.Association.Chip.Color	Tuber.Glucose.Concentration	Tuber.Sucrose.Concentration	Tuber.Shape
1	A96104.2	NA	NA	NA	NA	NA	NA	NA	NA	NA	NA	NA	NA	NA	NA	NA	NA	NA	French Fry Processing	4x	Advanced Breeding Line	2.833	2.34	7.76	4.667
2	A97066.42	13.1	2.35	3.03	4.71	4.63	103.99	58.47	9.87	-0.478	-0.093	2.15	6	5	0	1	0	0	French Fry Processing	4x	Advanced Breeding Line	2.167	0.48	9.84	4.667
3	AC.Brador	15.56	2.63	4.37	3.59	6.38	99.8	69.26	5.61	0.33	0.337	6.77	6.25	4.25	1	0	0	0	Yellow	4x	1991	3	2.183	5.367	3.667
4	Adirondack.Blue	11.77	2.82	3.76	4.07	4.63	95.75	64.64	6.01	0.328	0.594	4.68	2.5	1	1	0	0	0	Pigmented	4x	2003	3.167	3.87	6.387	3.667
5	Adirondack.Red	NA	NA	NA	NA	NA	NA	NA	NA	NA	NA	NA	NA	NA	NA	NA	NA	NA	Pigmented	4x	2004	2.667	1.257	5.353	4
6	AF2291.10	13.43	1.5	4.5	2.81	6.5	89.1	78.52	6.83	-0.517	-0.063	1.83	6	5	0.003	0	0.997	0	Chip Processing	4x	Advanced Breeding Line	1.5	0.31	6.367	2.667
7	AF2376.5	12.58	1.83	4.5	2.81	6.63	80.06	76.03	6.63	-0.467	-0.099	2.26	5.5	4.5	1	0	0	0	Round White Table	4x	Advanced Breeding Line	1.833	0.533	6.65	2.667
8	AF2574.1	15.04	3.26	3.97	3.73	5.88	93.56	73.52	5.82	0.204	0.492	3.34	4.5	3.25	0.999	0	0.001	0	Round White Table	4x	Advanced Breeding Line	3.333	1.597	5.463	3.333
9	All.Blue	12.56	2.46	5.17	4.73	2.88	103.74	49.38	7.34	-0.154	0.143	5.84	6.25	4	1	0	0	0	Pigmented	4x	1900	2.5	0.817	7.233	5
10	Alpine.Russet	12.29	2.74	3.03	4.85	5.5	114.77	61.22	9.32	0.143	0.412	3.08	6	5.5	0	1	0	0	French Fry Processing	4x	2008	3.167	1.493	9.113	4.667
11	Alturas	11.94	2.39	3.03	4.46	4.63	99.34	60.96	6.65	-0.003	0.069	4.66	6.75	5.75	0.027	0.973	0	0	French Fry Processing	4x	2002	2.333	1.06	6.273	4.333
12	AmaRosa..POR01PG22.1.	NA	NA	NA	NA	NA	NA	NA	NA	NA	NA	NA	NA	NA	NA	NA	NA	NA	Pigmented	4x	2010	2.5	0.794	4.637	5
13	Andover	11.94	1.84	3.97	2.54	6.84	80.88	70.71	6.28	-0.119	0.155	1.76	3	1.75	0	0	1	0	Chip Processing	4x	1996	2.167	0.757	6.04	2.667
14	AO96141.3	14.09	2.48	3.57	5	5.13	143.04	55.55	8.27	-0.023	0.071	3.89	5.5	4.25	0	1	0	0	French Fry Processing	4x	Advanced Breeding Line	2.667	1.113	8.09	5
15	AO96160.3	11.53	2.54	3.03	5	4.88	117.35	57.73	6.55	0.012	0.161	1.68	4	3.25	0	1	0	0	French Fry Processing	4x	2009	2.833	1.023	6.16	5
16	AO96164.1	13.05	2.52	3.03	5	5.88	130.89	63.6	7.06	-0.108	0.085	2.84	5	4.5	0	1	0	0	French Fry Processing	4x	2010	2.5	0.827	6.757	5
17	Atlantic	12.51	1.63	3.97	2.41	6.63	77.4	72.3	5.01	-0.842	-0.405	1.9	4.5	1.75	0	0	1	0	Chip Processing	4x	1976	1.333	0.143	4.66	2
18	AWN86514.2	11.64	1.96	2.5	4.46	4.25	99.67	60.09	9.14	-0.2	-0.082	2.77	8	6.5	0.999	0.001	0	0	French Fry Processing	4x	1998	1.833	0.683	8.703	4.333
19	B1829.5	12.72	1.84	3.7	2.68	4.88	79.71	70.84	5.86	-0.728	-0.116	1.61	4	1	0.999	0	0.001	0	Chip Processing	4x	Advanced Breeding Line	1.833	0.22	5.297	2.667
20	Bannock.Russet	14.2	2.57	3.03	4.86	5.5	113.34	61.09	6.96	-0.507	-0.299	2.66	6.5	5	0	1	0	0	French Fry Processing	4x	1999	2.667	0.36	6.417	4.667
21	Beacon.Chipper	13.55	1.59	5.03	2.54	7.75	90.8	81.01	6.08	-0.827	-0.43	2.05	5	3.5	0	0	1	0	Chip Processing	4x	2006	2	0.16	5.677	2.667
22	Bintje	11.62	2.4	4.16	4.07	2.61	102.57	56.56	6.16	-0.135	0.334	4.16	5.5	2	1	0	0	0	Yellow	4x	1910	2.667	1.26	5.89	4
23	Blazer.Russet	13.15	2.96	3.29	5	5.63	128.23	61.59	7.56	0.096	0.261	2.63	4.5	3.25	0	1	0	0	French Fry Processing	4x	2005	3	1.27	7.28	5
24	Boulder	15.58	1.89	5.97	2.54	7.75	88.41	84.08	4.24	-0.8	-0.492	2.16	4.5	4.5	0	0	1	0	Round White Table	4x	2003	1.667	0.16	4.023	2
25	C31.5.115	9.7	2.74	5.3	2	4.38	67.63	71.3	9.48	0.387	0.728	3.86	4	2.5	0	0	1	0	Chip Processing	4x	Advanced Breeding Line	3.167	2.563	8.763	2
26	C31.5.120	7.95	2.65	4.23	2	1.75	56.97	61.52	7.36	-0.115	0.261	1.8	4	1	0	0	1	0	Chip Processing	4x	Advanced Breeding Line	2.667	0.827	6.873	2
27	C5	9.39	1.65	4.5	3.32	3.75	80.63	66.83	8.2	-0.353	0.069	2.78	3.25	1	0	0	0	1	Chip Processing	4x	Advanced Breeding Line	1.667	0.473	8.123	3.333
28	Canela.Russet	11.69	2.79	3.43	5	5.75	123.33	59.83	8.57	0.18	0.321	1.83	5	5	0	1	0	0	Table Russet	4x	2007	2.667	2.703	8.247	5
29	Cascade	15.28	3.54	3.7	4.32	5.5	103.74	68.32	8.56	0.546	0.691	2.01	5	4	1	0	0	0	French Fry Processing	4x	1969	4	4.02	8.09	4.333
30	Centennial.Russet	9.41	3.91	3.03	3.7	4.48	94.32	64.91	15.58	0.66	0.96	4.91	4	1	0.998	0	0.002	0	Table Russet	4x	1976	4.167	5.363	15.633	3.667
31	Chieftain	12.89	3.59	5.01	3.46	6.13	87.47	74.76	7.88	0.676	0.934	5.13	2.5	1	1	0	0	0	Pigmented	4x	1966	3.833	4.72	7.533	3.333
32	Chipeta	14.71	2.16	5.03	3.05	7.75	95.1	76.74	4.39	-0.521	-0.014	2.55	8	6	0	0	1	0	Chip Processing	4x	1993	1.833	0.347	4.08	3.333
33	Chippewa	11.12	2.83	4.5	2.91	5	87.37	70.42	6.96	0.29	0.599	4.37	4.5	2.5	0	0	1	0	Round White Table	4x	1933	3	1.957	6.523	3.333
34	Classic.Russet	13.04	3.26	3.03	5	5.75	110.27	60.88	7.81	0.511	0.649	2.72	4	1.75	0	1	0	0	French Fry Processing	4x	2008	3.5	3.75	7.407	5
35	Clearwater.Russet	11.88	1.89	3.03	4.86	4.25	117.61	62.97	5.46	-0.732	-0.548	2.57	6.25	5	0	1	0	0	French Fry Processing	4x	2008	1.5	0.183	4.87	4.667
36	CV96022.3	10.64	1.87	3.3	4.59	4.75	108.38	63.07	4.98	-0.295	0.029	1.82	4	1	0	1	0	0	French Fry Processing	4x	Advanced Breeding Line	1.667	0.563	4.753	4.333
37	CV98112.3	9.32	2.74	3.03	5	5.88	124.43	57.47	7.27	-0.077	0	1.8	6	5	0	1	0	0	French Fry Processing	4x	Advanced Breeding Line	2.667	0.86	7.123	5
38	Dakota.Crisp	14.97	1.33	4.23	2.54	6	81.89	74.67	5.69	-0.74	-0.541	1.36	4.25	3.25	0	0	1	0	Chip Processing	4x	2005	1.167	0.197	5.353	2.667
39	Dakota.Diamond	15.9	1.8	3.97	2.54	6.13	80.91	73.86	6.54	-0.778	-0.51	1.98	6.25	5	0	0	1	0	Chip Processing	4x	2005	1.833	0.17	6.217	2.667
40	Dakota.Jewel	6.85	3.56	4.5	2.54	3.75	74.23	63.89	9.56	0.525	0.809	2.29	1	1	1	0	0	0	Pigmented	4x	2004	3	4.28	9.257	2.667
41	Dakota.Pearl	11.59	1.37	3.3	2.27	4.25	77.7	70.01	5.04	-0.4	-0.27	3.51	3	1	0	0	1	0	Chip Processing	4x	1999	1.5	0.57	4.727	2.667
42	Dark.Red.Norland	9.97	3.41	3.97	2.91	4.63	82.93	66.48	12.62	0.814	1.008	4.66	2.5	1	0.988	0	0.012	0	Pigmented	4x	1999	4	7.187	12.35	3.333
43	Defender	13.64	2.68	3.97	4.73	5	104.35	62.48	8.25	0.22	0.384	4.05	5.5	3.25	1	0	0	0	French Fry Processing	4x	2004	2.833	1.69	7.96	4.333
44	Denali	11.85	2.35	3.3	3.49	6.25	86.84	72.04	6.31	-0.361	-0.049	1.1	6	5	0.001	0	0.999	0	Chip Processing	4x	1978	2.167	0.807	6.137	2.667
45	Early.Rose	9.46	3.24	5.3	4.73	3.63	101.44	60.73	6.65	0.072	0.475	4.86	5	3.25	1	0	0	0	Round White Table	4x	1867	3.333	1.637	6.383	4.667
46	Elba	15.3	3.43	4.77	2.13	6.63	85.24	82.4	8.69	0.548	0.816	4.4	6.25	5	0	0	1	0	Round White Table	4x	1985	3.667	3.673	8.54	2.333
47	Eramosa	8.87	3.49	3.7	2.95	5.38	82.89	76.48	5.75	0.647	0.889	3	1	1	0.998	0	0.002	0	Round White Table	4x	1987	3.833	5.32	5.463	2.667
48	Eva	13.27	1.66	3.97	2.68	6.13	83.69	75.11	5.83	-0.084	0.204	4.36	4.5	1.75	0	0	1	0	Round White Table	4x	1999	1.833	1.079	5.512	2.667
49	Exploits	12.93	2.76	4.16	2.54	5.13	78.04	71.1	8.12	0.099	0.583	4.68	4	1.75	1	0	0	0	Round White Table	4x	2008	3.167	1.31	7.577	2.667
50	F02018	12.82	2.29	4.5	3.73	4.5	90.24	67.75	5.02	-0.222	0.274	3.47	3.25	1	1	0	0	0	Pigmented	4x	Advanced Breeding Line	2.167	0.643	4.76	3.333
51	F58050	9.67	1.4	4.13	2.73	5.42	78.63	66.49	6.91	-0.824	-0.665	2.17	2.92	1.46	0	0	1	0	Chip Processing	4x	Advanced Breeding Line	1.067	NA	6.657	1.994
52	F66041	9.32	1.45	2.86	4.61	6.25	104.63	57.19	6.52	-0.921	-0.892	2.52	4.42	4.46	0.001	0	0.999	0	French Fry Processing	4x	Advanced Breeding Line	1.567	NA	6.267	4.994
53	F87084	15.21	2.5	3.7	2.81	5.88	86.87	75.46	4.59	-0.008	0.211	4.48	6	5.5	1	0	0	0	Round White Table	4x	Advanced Breeding Line	2.5	2.433	4.263	2.667
54	Freedom.Russet	13.9	2.48	3.03	5	6	121.86	64	5.09	0.096	0.4	4.16	5.5	5	0	1	0	0	French Fry Processing	4x	2008	3	1.547	4.77	5
55	Garnet.Chile	6.62	3.5	6.5	4.16	3.61	83.98	57.74	10.35	0.231	0.405	5.07	6.5	5	1	0	0	0	Pigmented	4x	1857	3.217	2.139	10.027	4.003
56	GemStar.Russet	9.8	2.11	3.03	4.73	6.25	124.53	64.03	6.25	-0.204	-0.07	0.9	4	4	0	1	0	0	French Fry Processing	4x	2004	2.167	0.71	5.85	4.667
57	Grand.Falls	11.77	2.29	3.7	4	4.38	94.49	65.02	7.2	-0.491	0.005	3.47	3	2.5	0.998	0	0.002	0	Round White Table	4x	1965	2.167	0.49	6.963	4
58	Green.Mountain	11.91	3.26	5.7	4.32	6.5	108.96	69.27	10.54	0.314	0.488	2.88	5.75	3.75	1	0	0	0	Round White Table	4x	1885	3.667	2.213	10.323	4.333
59	Highland.Russet	13.39	2.96	3.57	4.59	5.38	116.72	62.69	6.75	-0.329	0.097	4.25	5	4.5	0	1	0	0	French Fry Processing	4x	2006	3	0.857	6.517	4.667
60	Hindenburg	8.75	2.21	5.97	3.86	3.75	86.03	60.41	6.76	-0.168	0.135	5.29	5.5	4.5	1	0	0	0	Round White Table	4x	1916	2.5	0.837	6.323	3.667
61	Ida.Rose	13.41	4.02	3.83	2.95	6	84.21	71.58	9.92	0.667	0.889	4.76	5.5	5	1	0	0	0	Pigmented	4x	2000	4	5.483	9.637	2.667
62	Inca.Gold	6.36	2.74	5.7	2.13	2.38	60.11	62.7	12.39	0.212	0.446	6.3	8	5.75	0	0	0	1	Yellow	4x	2010	2.667	1.767	12.583	1.667
63	Irish.Cobbler	9.04	3.13	5.59	2.6	4.44	80.7	70.35	8.68	0.52	0.607	5.04	2	1	1	0	0	0	Round White Table	4x	1876	3.25	3.393	8.17	3
64	Ivory.Crisp	13.47	1.13	3.97	2.27	6.5	81.35	78.2	3.99	-0.823	-0.191	2.8	6	5.5	0.016	0	0.984	0	Chip Processing	4x	2002	1.333	0.163	3.593	2
65	Jacqueline.Lee	13.96	2.63	3.03	4.13	3.13	89.09	61.25	9.78	-0.072	0.369	3.65	5	3.75	1	0	0	0	Yellow	4x	1999	2.667	0.973	9.467	3.667
66	Kalkaska	13.69	1.63	4.5	1.81	5	65.89	68.74	5.88	-0.532	-0.156	4.22	5.5	4	0.522	0	0.478	0	Chip Processing	4x	2009	1.667	0.297	5.6	1.667
67	Katahdin	14.12	3.3	4.44	3.46	7.25	96.11	80.92	6.35	0.687	0.868	3.66	4	4	0	0	1	0	Round White Table	4x	1932	3.333	5.103	5.92	3.333
68	Kennebec	14.46	2.22	4.5	4	6.88	108.71	73.05	4.24	-0.164	0.017	2.11	5.25	2.5	0.021	0	0.979	0	Round White Table	4x	1948	2.5	1.15	4.007	4
69	Keuka.Gold	11.54	2.24	3.97	2.54	6.38	85.65	73.92	4.73	-0.147	0.277	3.53	4.25	3.25	0	0	1	0	Yellow	4x	1999	2.167	0.743	4.48	2.667
70	King.Harry..NY131.	14.81	2.15	5.17	2.13	5.63	76.75	77.27	5.92	-0.02	0.302	3.34	3.5	2.5	0.02	0	0.98	0	Round White Table	4x	2008	2.167	1.337	5.613	2
71	Klamath.Russet	10.42	2.76	4.1	4.73	6.63	121.06	68.21	8.33	-0.31	0.074	1.44	6	4.5	0	1	0	0	Table Russet	4x	1999	2.667	0.617	7.823	4.667
72	La.Chipper	7.72	2.71	4.86	2.54	5.77	80.59	74.92	6.39	0.135	0.467	2.82	3.25	1	0.02	0	0.98	0	Chip Processing	4x	1962	2.833	2.107	5.79	2.667
73	Lamoka..NY139.	10.97	1.2	3.97	2.81	5.25	89.43	74.97	6.05	-0.947	-0.724	1.19	4.5	4	0	0	1	0	Chip Processing	4x	2011	1.167	0.117	5.59	2.667
74	Langlade	16.38	2.48	3.3	2.81	6.75	86.24	76.72	5.46	-0.31	0.149	2.02	4	4	0	0	1	0	Round White Table	4x	1985	2.5	0.687	5.06	2.667
75	Lehigh	10.38	2.41	3.7	2.68	6.5	92.18	74.48	5.21	-0.064	0.391	3.45	2.5	1	0	0	1	0	Yellow	4x	2007	2.667	0.89	5.007	2.667
76	Lelah..W2717.5.	11.38	1.07	3.03	2.68	4.75	78.32	69.25	5.12	-0.661	-0.728	1.48	4	1.75	0	0	1	0	Chip Processing	4x	2011	1	0.25	4.663	2.667
77	Liberator	11.6	1.7	4.23	2.81	5.25	83.71	71.03	7.04	-0.427	-0.084	2.06	4.5	4	0	0	1	0	Chip Processing	4x	1999	1.333	0.47	6.613	2.667
78	MaineChip	6.3	1.26	3.7	2.13	4.63	74.61	71.51	7.75	-0.721	-0.44	1.6	3.5	2.5	0	0	1	0	Chip Processing	4x	1991	1.167	0.21	7.33	2
79	Marcy	10.86	1.57	3.43	3.18	6.13	87.5	73.73	3.55	-0.754	-0.306	3.17	5.25	4	0	0	1	0	Chip Processing	4x	2006	1.167	0.177	3.313	3.333
80	MegaChip..W1201.	14.21	1.83	5.7	2.54	6.75	84.7	76.4	4.82	-0.748	-0.466	2.46	4	3.25	0	0	1	0	Chip Processing	4x	2004	1.667	0.193	4.487	2.667
81	Michigan.Purple	13.61	3.26	4.77	3.36	6.38	90.06	72.79	7.08	0.56	0.868	4.82	4.5	2.5	1	0	0	0	Pigmented	4x	1999	3.5	3.71	6.953	2.667
82	Missaukee..MSJ461.1.	14.46	1.61	4.37	1.81	5.13	75.03	76.86	5.47	-0.581	-0.332	3.08	5.5	5	0.999	0	0.001	0	Round White Table	4x	2010	1.5	0.263	5.36	1.667
83	MN.02419	13.64	1.84	3.43	2	2.75	68.53	69.37	9.66	-0.426	-0.041	4.96	5.5	3.25	0	0	1	0	French Fry Processing	4x	Advanced Breeding Line	2.167	0.583	15.583	2
84	MN.02467	11.92	2.82	3.03	5	5	122.98	56.47	4.38	0.161	0.369	4.46	6.25	5	0	1	0	0	Yellow	4x	Advanced Breeding Line	3	1.53	3.843	5
85	MN.02586	13.38	1.76	3.97	1.54	2.88	62.16	68.88	9.07	-0.761	-0.383	3.89	4.5	1.75	0.604	0	0.396	0	Chip Processing	4x	Advanced Breeding Line	1.667	0.207	8.753	1.333
86	MN.15620	12.28	2.39	3.3	4.46	4.25	95.64	59.61	9.65	-0.186	0.254	2.63	5	4	1	0	0	0	Yellow	4x	Advanced Breeding Line	2.5	1.213	9.493	4.333
87	MN.18747	10.69	2.58	3.7	4.18	5.63	106.02	68.99	6.13	0.458	0.58	3.5	3	1	0.001	0	0.999	0	French Fry Processing	4x	Advanced Breeding Line	2.833	3.727	5.99	4.333
88	MN.19298	8.16	3.15	4.15	2	4.63	69.87	67.68	8.87	0.567	0.758	4.85	1.75	1	0.996	0	0.004	0	Pigmented	4x	Advanced Breeding Line	3.833	4.017	9.097	2
89	MN.19350	9.53	2.52	3.03	3.73	5	94.87	68.43	7.2	0.192	0.432	4.99	1	1	0.002	0	0.998	0	Chip Processing	4x	Advanced Breeding Line	2.833	1.69	6.827	3.333
90	MN.19470	15.01	2.2	4.5	2.41	7.25	86.81	78.09	6.81	-0.075	0.214	1.79	5.5	3.25	1	0	0	0	Chip Processing	4x	Advanced Breeding Line	1.833	0.917	6.447	2.667
91	MN.96072.4	9.62	2.3	3.3	2.91	5.9	82.25	69.45	10.43	-0.092	0.097	5.61	4.5	3.25	1	0	0	0	Pigmented	4x	Advanced Breeding Line	2.667	0.827	9.957	3.333
92	MN.99380.1	12.47	1.65	4.5	2.41	6.38	85.14	77.64	8.02	-0.464	-0.085	3.96	3.25	2.5	0.914	0	0.086	0	Yellow	4x	Advanced Breeding Line	1.833	0.48	7.403	2.333
93	Modoc	11.61	3.33	3.7	2.54	3	75.73	61.96	5.85	0.289	0.607	3.01	2.5	1.75	1	0	0	0	Pigmented	4x	2003	3.167	1.94	5.51	2.667
94	Monona	11.56	2.07	5.03	3.22	6.25	93.83	75.54	6.7	-0.54	0.109	3.33	4	1.75	0	0	1	0	Chip Processing	4x	1981	2.167	0.293	6.03	2.667
95	Monticello	12.36	1.44	4.5	2.46	5.25	77.58	74	5.01	-0.662	-0.344	2.41	2.88	2.5	0.002	0	0.998	0	Chip Processing	4x	2003	1.583	0.337	4.72	2.333
96	Mountain.Rose	9.99	2.74	3.03	3.59	3.88	86.39	66.34	6.96	0.258	0.672	3.72	3.25	1	0.992	0	0.008	0	Pigmented	4x	2005	2.667	2.237	6.667	3.333
97	MSG227.2	9.88	1.26	3.43	3.46	5	86.5	71.64	3.88	-0.959	-0.625	2.91	3.75	2.5	0.001	0	0.999	0	Chip Processing	4x	Advanced Breeding Line	1.333	0.12	3.727	3.333
98	MSH228.6	13.86	1.24	3.97	2.68	6.5	83.25	78.73	7.26	-0.677	-0.385	3.67	6.25	4.5	0.001	0	0.999	0	Chip Processing	4x	Advanced Breeding Line	1.167	0.237	6.993	2.333
99	MSI005.20Y	16.44	2.89	4.23	2.41	6.75	83.5	78.56	8.46	0.14	0.414	4.92	5.5	4.25	0.999	0	0.001	0	Yellow	4x	Advanced Breeding Line	2.833	1.62	8.163	2.333
100	MSJ126.9Y	9.89	1.22	4.84	2.17	6.59	80.93	75.09	4.24	-0.921	-0.866	2.9	4.42	1.46	0.659	0	0.341	0	Chip Processing	4x	Advanced Breeding Line	1.067	NA	3.987	1.994
101	MSJ147.1	10.4	1.2	3.97	3.32	3.75	75.01	64.96	8.56	-0.826	-0.618	1.51	5.5	5	0	0	1	0	Chip Processing	4x	Advanced Breeding Line	1	0.15	8.507	3.333
102	MSK061.4	13.69	1.39	3.03	2.54	4.5	77.71	66.07	5.53	-0.626	-0.349	2.07	5.5	5	0	0	1	0	Chip Processing	4x	Advanced Breeding Line	1.333	0.517	5.307	2.667
103	MSK409.1	12.76	1.13	3.97	2.95	6.13	84.59	74.61	5.77	-0.891	-0.629	1.44	5	3.75	0	0	1	0	Chip Processing	4x	Advanced Breeding Line	1	0.133	5.267	2.667
104	MSL211.3	13.25	3.5	3.3	3.46	5	83.76	70.31	8.65	0.851	0.896	1.62	4	2.5	0.273	0	0.727	0	Round White Table	4x	Advanced Breeding Line	4	7.073	8.43	3.333
105	MSL268.D	15.19	1.85	3.43	3.22	5.25	77.53	66.05	6.39	-0.708	-0.265	3.03	5.5	4.25	0.998	0	0.002	0	Round White Table	4x	Advanced Breeding Line	1.5	0.2	6.05	2.667
106	MSL292.A	11.41	1.13	4.5	1.54	5.38	63.35	79.28	5.27	-0.914	-0.89	1.11	4.5	1	0	0	1	0	Chip Processing	4x	Advanced Breeding Line	1	0.127	5.123	1
107	MSL512.6	7.3	1.61	3.51	2.36	1.07	57.58	50.59	7.77	-0.632	-0.515	1.71	6	5	0	0	0	1	Round White Table	4x	Advanced Breeding Line	1.333	0.233	7.4	3.003
108	MSL766.1	10.98	2.08	4.89	2.01	7.15	82.38	86.98	8.69	-0.523	-0.01	2.82	4.25	3.5	0.996	0	0.004	0	Round White Table	4x	Advanced Breeding Line	2	0.34	8.55	2
109	MSM051.3	11.17	1.17	4.23	3.08	6.13	80.71	72.49	5.46	-0.699	-0.424	3.2	5	3.25	0	0	1	0	Chip Processing	4x	Advanced Breeding Line	1.333	0.2	5.253	2.667
110	MSM171.A	12.11	3.48	4.63	3.46	7.25	98.42	75.07	8.06	1.048	1.106	4.84	4	2.5	1	0	0	0	Round White Table	4x	Advanced Breeding Line	4.333	13.907	7.997	3.333
111	MSM182.1	13.28	2.35	3.97	2.27	5.5	78.32	70.88	5.16	-0.206	0.417	2.95	4.5	3.25	0.627	0	0.373	0	Round White Table	4x	Advanced Breeding Line	2.667	2.227	4.913	2.333
112	MSM246.B	12.23	1.07	3.83	2.13	6.13	73.08	77.53	5.75	-0.963	-0.77	1.51	4.5	2.5	0	0	1	0	Chip Processing	4x	Advanced Breeding Line	1.167	0.11	5.4	2
113	MSN105.1	12.35	2.93	3.97	2.27	4.63	76.18	71.45	9.42	0.24	0.64	3.65	5	1.75	1	0	0	0	Round White Table	4x	Advanced Breeding Line	3.167	1.757	9.173	2.333
114	MSN191.2Y	11.33	1.13	3.97	2.68	6.25	79.14	71.56	4.28	-0.707	-0.577	1.28	6.25	5	0.187	0	0.813	0	Chip Processing	4x	Advanced Breeding Line	1	0.277	3.977	2.667
115	MSN215.2P	6.98	3.33	4.23	2.78	3.38	77.38	68.4	12.33	0.696	0.894	6.12	2.5	1	0.998	0	0.002	0	Pigmented	4x	Advanced Breeding Line	3.667	5.45	12.51	3
116	MSP239.1	11.67	1.76	3.7	2	6	74.51	78.47	6.07	-0.652	-0.081	2.72	6	3.75	0	0	1	0	Chip Processing	4x	Advanced Breeding Line	1.833	0.7	5.59	2
117	MSQ070.1	12.86	1.3	3.97	2	3.63	64.32	65.89	5.62	-1.152	-0.632	1.39	5.5	5	0.001	0	0.999	0	Chip Processing	4x	Advanced Breeding Line	1.167	0.073	5.26	2
118	MSQ176.5	13.7	2.13	4.37	2	7.13	78.49	78.87	5.16	-0.763	-0.254	2.48	4.25	3.25	0.999	0	0.001	0	Round White Table	4x	Advanced Breeding Line	2.333	0.177	5.003	2
119	MSQ279.1	13.38	1.83	4.5	2.13	7.25	84.8	81.43	4.59	-0.548	-0.243	3.12	6.25	5	0	0	1	0	Chip Processing	4x	Advanced Breeding Line	1.667	0.29	4.34	2
120	MSR061.1	13.43	1.26	4.23	2	5.63	71.33	74.31	4.33	-0.761	-0.358	1.94	4	3.25	0.001	0	0.999	0	Chip Processing	4x	Advanced Breeding Line	1.333	0.177	4.117	2
121	MSR160.2Y	11.59	1.33	3.7	2	2.88	63.22	67.18	8.37	-0.668	-0.421	2.74	3.25	1	0	0	1	0	Chip Processing	4x	Advanced Breeding Line	1.333	0.24	8.127	2
122	MWTX.2609.2RU	14.43	3.17	4.1	4.86	6.75	132.27	64.77	5.98	0.254	0.515	3.63	6.5	5	0.003	0.997	0	0	Table Russet	4x	Advanced Breeding Line	3.167	1.957	5.593	5
123	ND1215.1	11.93	1.98	3.97	3.18	6	92.34	70.4	5.85	-0.462	-0.073	1.35	6	4	0	0	1	0	Round White Table	4x	Advanced Breeding Line	2.167	0.46	5.603	3.333
124	ND2858.1	7.25	2.19	3.97	3.73	3	81.99	57.11	8.4	-0.073	0.144	2.12	6.25	4.25	0	0	0	1	Round White Table	4x	Advanced Breeding Line	2.167	1.07	13.413	3.333
125	ND8229.3	10.45	1.57	3.03	4.86	5.77	124.6	64.25	5.71	-0.605	-0.26	3.5	4	3.25	0.001	0	0.999	0	French Fry Processing	4x	Advanced Breeding Line	1.5	0.327	5.427	5
126	ND8555.8R	9.52	2.88	3.43	2.91	3.5	76.89	64.77	9.85	0.382	0.606	3.33	3	1	1	0	0	0	Pigmented	4x	Advanced Breeding Line	3.167	2.607	9.24	3.333
127	ND860.2	9.64	1.3	3.97	2	4.38	74.68	70.91	5.82	-0.865	-0.492	2.64	2.5	1.75	0.017	0	0.983	0	Chip Processing	4x	Advanced Breeding Line	1.5	0.137	5.563	2
128	Nicolet..W2133.1.	11.08	1.33	4.5	1.86	5.38	72.08	76.56	3.53	-1.025	-0.761	1.81	6	5	0	0	1	0	Chip Processing	4x	2011	1.167	0.103	3.257	1.667
129	Norchip	11.5	2.43	4.5	2.54	5.13	76.95	71.01	8.23	-0.66	-0.173	1.72	4	4	0	0	1	0	Chip Processing	4x	1968	2.333	0.23	8.073	2.667
130	NorDonna	11.14	3.67	3.97	2.95	4.25	74.74	69.51	6.66	0.111	0.395	2.96	4	1.75	1	0	0	0	Pigmented	4x	1995	4	1.62	6.32	2.333
131	Northstar	10.8	1.87	3.3	3.55	5.25	91.12	71.99	5.64	-0.194	0.381	3.31	3.75	2.5	0.01	0	0.99	0	Chip Processing	4x	2006	2.333	0.793	5.33	3.333
132	NorValley	11.81	1.17	3.97	2.41	4.38	79.82	72.19	4.73	-0.395	-0.16	2.96	3.25	1.75	0	0	1	0	Chip Processing	4x	1997	1.333	0.51	4.37	2.333
133	Norwis..FL.657.	13.64	1.89	5.17	2.54	6.41	89.26	73.58	5.8	-0.468	0.017	1.49	4	3.25	0	0	1	0	Chip Processing	4x	1994	1.833	0.463	5.43	2.667
134	NY115	10.22	1.3	3.44	2.41	5.75	83.75	72.59	6.24	-0.776	-0.462	2.29	4.5	1.75	0	0	1	0	Chip Processing	4x	Advanced Breeding Line	1.167	0.173	5.927	2.667
135	NY121	11.91	2.3	3.97	1.68	4	65.47	73.1	7.45	-0.214	0.219	3.59	3.25	1	0	0	1	0	Chip Processing	4x	Advanced Breeding Line	2.333	0.623	7.153	1.333
136	NY136	14.93	2.85	3.7	3.46	6.75	97.73	75.73	7.29	-0.436	-0.005	2.32	4	4	1	0	0	0	Pigmented	4x	Advanced Breeding Line	2.833	0.42	6.907	3.333
137	NY140	15.56	1.54	3.97	3.46	7.38	94.26	78.84	5.96	-0.179	0.011	2.22	5	4.5	0	0	1	0	Chip Processing	4x	Advanced Breeding Line	2.167	0.943	5.75	3.333
138	NY142	8.14	3.74	3.97	2.13	2.63	69.94	64.04	12.78	0.609	0.886	4.36	2.5	1	1	0	0	0	Pigmented	4x	Advanced Breeding Line	4.167	5.093	11.823	2.333
139	NYE48.2	13.41	0.93	3.97	3.46	6.25	87.74	72.35	3.94	-0.827	-0.607	2.18	4	1	0	0	1	0	Chip Processing	4x	Advanced Breeding Line	1	0.167	3.697	3.333
140	Ontario	12.57	2.98	3.97	3	5.25	83.59	72.12	7.59	0.464	0.588	5.64	5.5	5	0	0	1	0	Round White Table	4x	1946	3.333	3.16	7.023	2.667
142	OR00068.11	14.61	2.76	4.1	2.95	3.13	74.55	63.01	10.03	-0.069	0.227	1.45	5.5	1.75	1	0	0	0	Pigmented	4x	Advanced Breeding Line	2.5	1.013	9.103	2.667
143	PA99N82.4	8.38	2.42	3.84	3.99	4.61	86.93	61.14	6.81	-0.045	-0.071	2.52	4	3.25	0	1	0	0	French Fry Processing	4x	Advanced Breeding Line	2.967	1.134	6.492	3.503
144	Patagonia	10.13	3.48	3.7	4.13	5.63	101.5	63.39	7.81	0.129	0.391	6.29	6	5	1	0	0	0	Yellow	4x	2009	3.667	2.203	7.567	4.333
145	Peter.Wilcox	11.88	1.82	3.57	3.32	3.75	84.06	66.66	5.99	-0.193	0.259	2.49	2.5	1	0.55	0	0.45	0	Yellow	4x	2007	2	0.72	5.787	3.333
146	Pike	12.34	1.46	3.97	2.41	6	73.71	73.68	3.91	-1.009	-0.701	1.71	4.5	4	0	0	1	0	Chip Processing	4x	1995	1.167	0.1	3.633	2.333
147	POR01PG1.6	10.46	3.31	2.86	4.76	4.42	97.73	64.19	6.55	-0.018	0.348	2.57	4.42	1.46	1	0	0	0	Pigmented	4x	Advanced Breeding Line	NA	0.613	6.297	4.994
148	POR02PG37.2	11.55	2.37	3.97	2.41	3.88	72.04	64.92	8.27	-0.024	0.537	4.13	2.5	1	1	0	0	0	Yellow	4x	Advanced Breeding Line	2.667	1.17	7.903	2.667
149	Premier.Russet	10.52	1.57	3.3	4.59	5	117.14	65.24	8.46	-0.798	-0.743	1.92	5.5	5	0	1	0	0	French Fry Processing	4x	2006	1.833	0.167	8.263	4.333
150	Prince.Hairy..NY235.4.	17.24	2.75	5.43	2.08	5.38	79.4	80.13	7.03	0.104	0.212	2.57	6	4	0	0	0	1	Round White Table	4x	1992	2.667	1.757	6.7	2
151	Purple.Majesty	14.24	1.61	3.3	3.59	3.13	77.69	58.51	6.65	-0.549	-0.207	2.67	3.25	1	0.998	0	0.002	0	Pigmented	4x	2007	1.667	0.287	6.29	3.333
152	Purple.Pelisse..POR01PG16.1.	NA	NA	NA	NA	NA	NA	NA	NA	NA	NA	NA	NA	NA	NA	NA	NA	NA	Pigmented	4x	2009	1.833	1.173	7.507	5
153	Purple.Peruvian	5.6	2.07	5.57	5	1.77	90.83	32.62	9.25	0.002	0.285	3.01	7.5	5.5	0	0	0	1	Pigmented	4x	NA	1.667	2.313	9.317	5
154	Ranger.Russet	8.2	2.9	3.57	5	4.75	119.84	58.13	8.76	-0.255	0.17	3.63	4.38	3.5	0	1	0	0	French Fry Processing	4x	1991	3	0.577	8.363	5
155	Reba	14	1.46	5.03	3.46	6.88	95.04	76.87	5.04	-0.588	-0.274	1.85	3.25	3.25	0	0	1	0	Round White Table	4x	1992	1.333	0.317	4.823	3.333
156	Red.Maria..NY129.	14.5	3	3.97	2.27	6.63	81.52	77.81	7.4	-0.019	0.229	3.29	4.5	1.75	1	0	0	0	Pigmented	4x	2007	3.167	1.78	7.243	2.333
157	Reeves.Kingpin	10.43	3.04	3.03	5	5.38	126.43	60.28	6.88	0.487	0.794	4.24	4.5	4	0.494	0	0.506	0	French Fry Processing	4x	2006	3.167	3.233	6.52	5
158	Rideau	14.04	3.2	3.57	2.68	6.13	87.34	73.79	9.06	0.089	0.46	3.42	4.75	2.25	1	0	0	0	Pigmented	4x	1980	3.167	1.263	8.643	2.667
159	Rio.Grande.Russet	13.71	2.89	3.03	4.73	4.75	114.68	60.42	7.7	-0.203	0.076	3.12	4.5	4	0	1	0	0	Table Russet	4x	2004	3	1.373	7.333	5
160	Rochdale.Gold..Doree	10.51	2.83	3.97	2.13	5.75	75.41	75.63	7.8	0.159	0.559	6.66	3.25	1	1	0	0	0	Yellow	4x	2005	3	1.46	7.487	2
161	Rosa	16.63	2	4.23	2.95	5.25	86.91	72.3	7.19	-0.41	-0.27	2.29	4	4.5	0	0	1	0	Round White Table	4x	1981	2.167	0.43	6.807	2.667
162	Russet.Burbank	7.18	2.67	2.89	4.64	5.31	125.59	59.95	7.22	-0.039	0.244	4.48	4.5	1.75	0	1	0	0	French Fry Processing	4x	1908	2.667	0.98	6.937	4.667
163	Russet.Norkotah.S3	11.38	3.13	3.3	4.73	5.63	106.53	63.56	8.4	0.307	0.567	2.85	4.5	2.5	0	1	0	0	Table Russet	4x	1991	3.167	2.233	8.163	4.333
164	Russet.Norkotah.S8	11.13	3.34	3.03	4.73	5.63	119.62	63.74	6.48	0.208	0.499	1.84	2.5	1	0	1	0	0	Table Russet	4x	1991	3.5	2.16	6.167	4.333
165	Salem	10.19	3.26	3.57	3.32	6.25	90.17	72.66	9.54	0.334	0.676	3.37	5	1.75	0	0	1	0	Round White Table	4x	1997	3.167	2.653	9.317	3.333
166	Satina	14.63	3.5	3.7	2.85	5.13	77.05	69.56	7.27	0.384	0.604	6.68	5	4.5	1	0	0	0	Yellow	4x	1993	3.5	3.177	6.96	2.667
167	Sebago	13.61	2.8	3.97	2.81	6.13	94.98	71.53	6.44	0.671	0.79	4.13	6.25	5	0	0	1	0	Round White Table	4x	1940	3	4.703	6.027	2.667
168	Sierra.Gold	10.55	2.48	3.57	3.18	5.25	85.74	73.16	6.58	-0.299	0.404	2.91	3.25	1	0.064	0	0.936	0	Yellow	4x	2005	2.667	0.517	6.42	3.333
169	Silverton.Russet	11.61	2.29	3.03	5	6.5	123.71	65.4	5.31	-0.116	0.241	2.25	6	4.25	0	1	0	0	Table Russet	4x	2000	2.5	0.797	5.013	5
170	Snowden	14.24	1.24	5.43	2	5.25	72.73	74.66	4.62	-0.915	-0.698	2.03	5	4	0	0	1	0	Chip Processing	4x	1990	1.167	0.127	4.277	2
171	Superior	12.63	2.61	5.03	3.36	5.38	90.61	71.78	6.96	0.224	0.609	2.62	2.5	1	0.995	0	0.005	0	Round White Table	4x	1961	2.833	2.387	6.607	2.667
172	TrailBlazer.Russet..ROND95249.Russ.	11.73	1.76	2.77	4.73	6.25	117.5	66.18	5.52	-0.576	-0.48	1.72	5.75	5	0	1	0	0	French Fry Processing	4x	2011	1.833	0.34	5.147	4.333
173	Tundra..W2310.3.	12.53	1	3.97	2.95	5.63	82.86	73.5	4.76	-0.952	-0.797	2.61	4.5	3.75	0	0	1	0	Chip Processing	4x	2011	1	0.12	4.357	2.333
174	Umatilla.Russet	14.54	2.55	3.7	5	5.63	119.92	56.66	6.08	-0.078	0.061	2.43	5.5	4.5	0	1	0	0	French Fry Processing	4x	1998	2.5	2.497	6.087	5
175	V1102.1	13.72	3.24	3.97	4.32	5.88	102.28	65.74	11.16	0.369	0.727	4.6	4.5	4	0.999	0	0.001	0	Chip Processing	4x	Advanced Breeding Line	3.667	2.373	10.907	4.333
176	V1115.3	11.9	2.54	3.83	4.59	5.75	113.08	68.97	5.53	-0.058	0.272	1.97	4	1	1	0	0	0	Yellow	4x	Advanced Breeding Line	2.667	1.117	5.257	4.333
177	Villetta.Rose	12.51	2.87	3.03	2.41	3.38	73.34	65.01	5.28	0.002	0.408	2.36	5	3.25	1	0	0	0	Pigmented	4x	2004	3.167	1.3	5.23	2.667
178	W1151rus	12	3.2	3.03	5	6.13	113.9	60.58	7.87	0.537	0.79	5.81	4.5	1.75	0.005	0	0.995	0	Table Russet	4x	Advanced Breeding Line	3.333	4.8	7.5	5
179	W2253.5rus	8.78	3.17	3.03	4.73	5.13	108.65	62.92	8.4	0.259	0.542	3.63	5	4	0.997	0	0.003	0	Table Russet	4x	Advanced Breeding Line	3.5	2.907	8.383	4.333
180	W2309.7	10.34	1.07	3.7	3.05	4.63	81.7	70.85	4.25	-0.875	-0.757	1.53	2.5	1	0	0	1	0	Chip Processing	4x	Advanced Breeding Line	1	0.153	4.087	3.333
181	W2683.2rus	11.99	2.09	2.77	4.86	6.27	118.82	60.92	7.77	-0.429	-0.145	7.39	5.5	4.5	0	1	0	0	Table Russet	4x	Advanced Breeding Line	2.333	0.653	7.763	5
182	W4013.1	9.17	1.07	3.3	2.54	3.25	71.94	68.82	5.06	-0.926	-0.69	1.04	2.5	2.5	0	0	1	0	Chip Processing	4x	Advanced Breeding Line	1.167	0.137	4.877	2.333
183	Wallowa.Russet	8.76	2.52	3.3	5	5.25	122.54	57.15	7.17	-0.373	-0.082	3.33	4.5	2.5	0	1	0	0	French Fry Processing	4x	2003	2.667	0.523	6.663	5
184	Waneta..NY138.	7.88	1	3.3	3.05	5.75	88.9	72.89	4.04	-0.89	-0.676	1.63	3.25	1.75	0.002	0	0.998	0	Chip Processing	4x	2011	1.167	0.14	3.87	3.333
185	Western.russet	13.28	3	3.03	4.73	6.13	110.84	64.16	6.76	-0.095	0.315	3.22	4.5	4	0	1	0	0	French Fry Processing	4x	2004	3	1.03	6.427	4.333
186	White.Pearl	13.73	1.03	4.98	2.4	3.63	70.76	66.19	3.49	-1.019	-0.807	2.68	4.5	2.88	0	0	1	0	Chip Processing	4x	2006	1	0.101	3.158	2.5
187	Willamette	9.07	1.13	4	1.96	5.59	NA	NA	4.36	-0.886	-0.795	2.4	1.42	1.46	0	0	1	0	Chip Processing	4x	2003	1.067	NA	4.107	NA
188	Winema	8.19	2.98	3.97	2.78	5.38	82.32	65.2	6.31	0.214	0.668	3.81	3	1.75	1	0	0	0	Pigmented	4x	2000	3.167	2.307	6.123	3.333
189	Yankee.Chipper	10.34	1.89	3.7	3.32	4.5	87.75	63.37	5.58	-0.549	0.002	2.35	3.75	1	0	0	1	0	Chip Processing	4x	1983	2	0.287	5.457	3.667
190	Yukon.Gem	14.92	2.07	3.03	3.32	5.5	91.88	68.27	5.57	-0.23	0.085	3.39	6	3.25	1	0	0	0	Yellow	4x	2006	1.833	0.603	5.227	3.333
191	Yukon.Gold	9.08	3.04	4.5	2.68	6.63	89.84	72.89	7.35	0.073	0.452	3.52	2.5	1	0.987	0	0.013	0	Yellow	4x	1981	3.333	1.21	7.19	3
